# Supplementary material for: Hydration and Structural Adaptations of the Human CYP1A1, CYP1A2, and CYP1B1 Active Sites by Molecular Dynamics Simulations
Source: Int J Mol Sci. 2023 Jul 14;24(14):11481. doi: 10.3390/ijms241411481 (PMC10380238; doi:10.3390/ijms241411481)
Supplement: Supplementary file 1 [file ijms-24-11481-s001.zip]

Archive with 1 entries (1 files):
- ijms-2505994-supplementary.pdf
